# Supplementary material for: Cannibalism and Necrophagy Promote a Resource Loop and Benefit Larval Development in Insects of Temporary Waters
Source: Insects. 2021 Jul 20;12(7):657. doi: 10.3390/insects12070657 (PMC8303820; doi:10.3390/insects12070657)
Supplement: Supplementary file 1 [file insects-12-00657-s001.zip]

Archive with 1 entries (1 files):
- insects-1241288-supplementary.mp4
